# Supplementary material for: Measuring Eco-Anxiety with the Polish Version of the 13-Item Hogg Eco-Anxiety Scale (HEAS-13): Latent Structure, Correlates, and Psychometric Performance
Source: Healthcare (Basel). 2024 Nov 12;12(22):2255. doi: 10.3390/healthcare12222255 (PMC11593921; doi:10.3390/healthcare12222255)
Supplement: Supplementary file 1 [file healthcare-12-02255-s001.zip]

Archive with 1 entries (1 files):
- healthcare-3229522-supplementary.pdf
